# Supplementary material for: Hemiptera Mitochondrial Control Region: New Sights into the Structural Organization, Phylogenetic Utility, and Roles of Tandem Repetitions of the Noncoding Segment
Source: Int J Mol Sci. 2018 Apr 26;19(5):1292. doi: 10.3390/ijms19051292 (PMC5983824; doi:10.3390/ijms19051292)
Supplement: Supplementary file 1 [file ijms-19-01292-s001.zip]

Archive with 3 entries (2 files):
- ijms-270316-supplementary material/
- ijms-270316-supplementary material/Figure S1.pdf
- ijms-270316-supplementary material/Table S1.xlsx
