# Supplementary material for: Hemiptera Mitochondrial Control Region: New Sights into the Structural Organization, Phylogenetic Utility, and Roles of Tandem Repetitions of the Noncoding Segment
Source: Int J Mol Sci. 2018 Apr 26;19(5):1292. doi: 10.3390/ijms19051292 (PMC5983824; doi:10.3390/ijms19051292)
Supplement: Supplementary file 1 [file ijms-19-01292-s001.zip › ijms-270316-supplementary material/Table S1.xlsx]

## Sheet: Sheet1
Table S1 Primary statistical analyses of the present study
Suborders	GenBank accession numbers	Species	Structural elements†		Control total length	TR length	TR numbers	A+T content of TRs	Control length without TRS	Base composition, A+T content,and AT or GC skew of control region								Base composition, A+T content,and AT or GC skew of control region without TRs
			Structural elements in TRs	Structural elements in non-TR segments						T	C	A	G	A+T	G+C	A-T/A+T	G-C/G+C	T	C	A	G	A+T	G+C	A-T/A+T	G-C/G+C
Cimicomorpha	NC_023796.1:14513-15434	Adelphocoris fasciaticollis		SSPT(7)SSPT(7)SSTRSS[GA]	922	44	1	68.1818	878	42.2993	6.18221	35.9002	15.6182	78.1996	21.8004	-0.0818308	0.432836	42.5968	6.37813	36.1048	14.9203	78.7016	21.2984	-0.0824891	0.40107
Cimicomorpha	NC_015842.1:14828-16470	Agriosphodrus dohrni		SSPT(8)]SSPA(9)]SSTRSS[GA]PG(6)SSPG(9)	1643	969	1	73.065	674	37.8576	11.7468	34.0231	16.3725	71.8807	28.1193	-0.0533446	0.164502	36.0414	11.226	34.1211	18.6115	70.1625	29.8375	-0.0273684	0.247525
Cimicomorpha	NC_016432.1:14540-15851	Alloeorhynchus bakeri		SSPA(8)]SSTRSSPA(6)]SS[GA]SSP(6)	1312	560	1	83.5714	752	36.2805	7.85061	39.4055	16.4634	75.686	24.314	0.041289	0.354232	29.3883	10.5053	40.4255	19.6809	69.8138	30.1862	0.158095	0.303965
Cimicomorpha	HQ902161.1:14541-14768	Apolygus lucorum		SSPT(7)SSPT(8)SSPC(10)SSPG(6)SSPT(7)SS	228	0	0	0	228	43.4211	10.5263	37.7193	8.33333	81.1404	18.8596	-0.0702703	-0.116279	43.4211	10.5263	37.7193	8.33333	81.1404	18.8596	-0.0702703	-0.116279
Cimicomorpha	NC_024745.1:14682-16625	Brontostoma colossus	PC(7）	SSPT(7)]SSTRSSPT(7)]SSPC(8)]2SS[GA]	1944	333	1	75.0751	1611	38.3745	12.3457	32.2016	17.0782	70.5761	29.4239	-0.0874636	0.160839	37.3913	12.1118	32.236	18.2609	69.6273	30.3727	-0.074041	0.202454
Cimicomorpha	KC887531.1:14557-15344	Carcinocoris binghami		SSPC(6)SSPA(6)SSPG(6)SS	788	0	0	0	788	34.264	10.9137	33.3756	21.4467	67.6396	32.3604	-0.0131332	0.32549	34.264	10.9137	33.3756	21.4467	67.6396	32.3604	-0.0131332	0.32549
Cimicomorpha	JQ739180.1:c16996-14620	Cimex lectularius	[GA], PA(6)	SSPT(8)]SSPC(6)]SSPG(6,7)]SSTRSSTR	2377	1302	3	73.5791	1075	37.2318	14.0934	38.0311	10.6437	75.2629	24.7371	0.0106205	-0.139456	41.1594	11.3043	36.3285	11.2077	78.7016	21.2984	-0.0824891	0.40107
Cimicomorpha	KC887532.1:14601-15262	Cnizocoris sinensis		SSPA(8)SSPG(6)SSPG(6)SSPG(6)SS	662	0	0	0	662	31.2689	10.1208	37.9154	20.6949	69.1843	30.8157	0.0960699	0.343137	31.2689	10.1208	37.9154	20.6949	69.1843	30.8157	0.0960699	0.343137
Cimicomorpha	NC_022922.1:14440-15257	Corythucha ciliata	PC(6)	SSTRSS	818	432	1	69.9074	386	34.5966	14.3032	39.3643	11.7359	73.9609	26.0391	0.0644628	-0.0985915	34.9741	10.6218	43.5233	10.8808	78.4974	21.5026	0.108911	0.0120482
Cimicomorpha	NC_019595.1:15472-16660	Gorpis annulatus		SSPT(6)]SSTRSSTRSSPC(6)]SSTRSS[GA]SSPG(7)	1189	237	3	66.6667	952	35.8284	14.7183	35.3238	14.1295	71.1522	28.8478	-0.0070922	-0.0204082	36.8034	12.5131	35.5415	15.142	72.3449	27.6551	-0.0174419	0.095057
Cimicomorpha	NC_019593.1:16799-18165	Gorpis humeralis		SSPT(8)]SSTRSSPC(9)]SSTRSSPT(6)SSPC(8)]SS[GA]SSPG(7)SS	1367	191	2	59.1623	1176	34.455	15.3621	34.8208	15.3621	69.2758	30.7242	0.00527983	0	35.6293	13.1803	35.2891	15.9014	70.9184	29.0816	-0.00479616	0.0935673
Cimicomorpha	JF927831.1:14442-15995	Himacerus apterus		SSTRSSPA(6)SS[GA]SSPG(6)SS	1554	359	1	56.8245	1195	33.3333	14.5431	38.8031	13.3205	72.1364	27.8636	0.0758252	-0.0438799	36.9128	10.3188	39.7651	13.0034	76.6779	23.3221	0.0371991	0.115108
Cimicomorpha	JF927832.1:15211-16457	Himacerus nodipes		SSTRSSPA(6)SSPC(6)SS[GA]SSPG(6)	1247	184	1	60.8696	1063	30.7939	15.7979	38.8132	14.595	69.6071	30.3929	0.115207	-0.0395778	31.6729	14.3797	39.4737	14.4737	71.1466	28.8534	0.109643	0.00325733
Cimicomorpha	NC_024641.1:14709-17501	Lygus hesperus		TRSSTRSSPA(6)SSPA(7)SSPA(8)SSPT(6)SSPA(7)SSPT(6)SSTRSSPC(6)SSPC(7)SSTR	2789	1747	4	68.2885	1042	38.3567	10.9437	33.5845	17.1152	71.9412	28.0588	-0.0663342	0.219949	37.62	10.0768	40.499	11.8042	78.119	21.881	0.036855	0.0789474
Cimicomorpha	NC_021975.1:14710-17027	Lygus lineolaris		TRSSPA(6)PT(6)SSTRPC(6)PC(7)SSTRSS	2318	1222	3	76.6776	1096	38.9129	9.31838	38.2657	13.503	77.1786	22.8214	-0.00838457	0.183365	37.3175	9.67153	40.4197	12.5912	77.7372	22.2628	0.0399061	0.131148
Cimicomorpha	KJ170898.1:14695-15819	Lygus rugulipennis		SSPA(8)SSPC(6)SSP(7)SSTRSS	1125	143	1	32.8671	982	33.8667	11.8222	38.1333	16.1778	72	28	0.0592593	0.155556	36.9278	9.86775	40.6918	12.5127	77.6195	22.3805	0.0484928	0.118182
Cimicomorpha	KP795058.1:14818-16201	Macracanthopsis nodipes		SSPA(7)SSTRSSPA(7)SSPC(10)SSSS[GA]SS	1384	839	1	75.2086	545	33.3092	10.6214	39.1618	16.9075	72.4711	27.5289	0.0807577	0.228346	30.0917	12.1101	38.1651	19.633	68.2569	31.7431	0.11828	0.236994
Cimicomorpha	NC_019594.1:14519-15588	Nabis apicalis		SSPC(6,9)SSPCC(6)SS[GA]SSPG(6)SS	1070	0	0	0	1070	32.8972	15.514	36.5421	15.0467	69.4393	30.5607	0.0524899	-0.0152905	32.8972	15.514	36.5421	15.0467	69.4393	30.5607	0.0524899	-0.0152905
Cimicomorpha	NC_022677.1:14390-17544	Nesidiocoris tenuis		SSPG(10)SSTRSS	3155	2517	4	80.1748	638	39.4545	8.46813	38.7567	13.3206	78.2112	21.7888	-0.00892133	0.222707	32.0251	11.146	38.3046	18.5243	70.3297	29.6703	0.0892857	0.248677
Cimicomorpha	NC_022816.1:14604-15948	Oncocephalus breviscutum		SSPC(6)SSPT(7)SSTRSSPT(7)SSPC(12)SS[GA]SSPG(7)SSPT(7)	1345	559	2	71.5564	786	37.9182	12.0446	33.9033	16.1338	71.8216	28.1784	-0.0559006	0.145119	37.9924	9.65693	34.0534	18.2973	72.0457	27.9543	-0.0546737	0.309091
Cimicomorpha	NC_024583.1:14489-16246	Orius sauteri		SSTRSSPA(6)SSPA(8)SSTRSSPC(13)SSPG(6)	1758	909	2	68.8669	849	37.7702	11.149	35.7224	15.3584	73.4926	26.5074	-0.0278638	0.158798	40.8716	10.6007	37.5736	10.9541	78.4452	21.5548	-0.042042	0.0163934
Cimicomorpha	NC_024264.1:14625-16176	Peirates arcuatus		SSTRSSPA(8)SSPC(11)SSPG(7)SS[GA]SS	1552	341	1	59.5308	1211	34.2784	12.049	32.9897	20.683	67.268	32.732	-0.0191571	0.26378	35.3427	11.8084	34.104	18.7448	69.4467	30.5533	-0.0178359	0.227027
Cimicomorpha	KC887526.1:14489-15954	Phymata americana		SSPT(9)SSTRSSPA(8)SSPG(7)SSPG(6)/C(7)SS[GA]SSPG(6)]SS	1466	528	2	82.7652	938	39.7681	9.61801	32.7422	17.8718	72.5102	27.4898	-0.0968956	0.300248	34.4717	10.5656	32.2305	22.7321	66.7022	33.2978	-0.0336	0.365385
Cimicomorpha	NC_025299.1:14425-15850	Pseudacysta perseae		SSTRSSTRSSPA(8)SSPA(7)SSPC(10)SSPA(6)SSPA(7)SS[GA]SS	1426	704	2	85.6534	722	38.0785	8.76578	44.1094	9.04628	82.1879	17.8121	0.0733788	0.015748	36.1314	8.75912	44.2822	10.8273	80.4136	19.5864	0.101362	0.10559
Cimicomorpha	JQ743677.1:c15570-14612	Scotomedes sp.		SSTRSSPA(8)SS	959	694	1	79.8271	265	37.2263	15.4327	40.0417	7.29927	77.268	22.732	0.0364372	-0.357798	38.1132	18.1132	32.4528	11.3208	70.566	29.434	-0.0802139	-0.230769
Cimicomorpha	NC_020143.1:14622-15961	Sirthenea flavipes		SSPT(7)SSPT(7)SSPT(6)SSPT(6)SSPC(12)SS[GA]SSTRSS	1340	135	1	73.3333	1205	39.7015	12.3881	30.597	17.3134	70.2985	29.7015	-0.129512	0.165829	39.668	12.3651	30.2905	17.6763	69.9585	30.0415	-0.134045	0.176796
Cimicomorpha	KC887536.1:c15076-14663	Sphedanolestes impressicollis		SSPC(6)SSPG(12)	414	0	0	0	414	33.0918	19.5652	34.2995	13.0435	67.3913	32.6087	0.0179211	-0.2	33.0918	19.5652	34.2995	13.0435	67.3913	32.6087	0.0179211	-0.2
Pentatomomorpha	NC_012888.1:14635-15319	Stictopleurus subviridis		SSPG(6)SSPT(6)SS	685	0	0	0	685	40	8.0292	37.0803	14.8905	77.0803	22.9197	-0.0378788	0.299363	40	8.0292	37.0803	14.8905	77.0803	22.9197	-0.0378788	0.299363
Cimicomorpha	NC_002609.1:14855-17019	Triatoma dimidiata		SSPT(9)SSTRSSPT(6)SSTRSSPC(13)SS[GA]SSPG(6)SS	2165	1165	2	64.8927	1000	39.6664	12.1409	26.3207	21.8721	65.987	34.013	-0.202247	0.286104	36.6566	10.4733	30.6143	22.2558	67.2709	32.7291	-0.0898204	0.36
Cimicomorpha	NC_012823.1:14902-15625	Valentia hoffmanni		SSTRSSPA(7)SS	724	80	1	73.75	644	35.9116	11.326	33.9779	18.7845	69.8895	30.1105	-0.027668	0.247706	35.7143	11.4907	33.8509	18.9441	69.5652	30.4348	-0.0267857	0.244898
Dipsocoromorpha	JQ739175.1:c16597-14464	Ceratocombus japonicus		SSPC(6)TRSSPT(6)SSTRSS	2134	1478	2	78.4168	656	42.9709	12.9803	33.4114	10.6373	76.3824	23.6176	-0.125153	-0.0992063	43.1402	16.6159	28.6585	11.5854	71.7988	28.2012	-0.201699	-0.178378
Dipsocoromorpha	JQ739176.1:c16646-14467	Ceratocombus sp.		SSPC(7)SSTRSSTRSS	2180	1439	2	82.6268	741	40.2752	13.578	37.8899	8.25688	78.1651	21.8349	-0.0305164	-0.243697	42.1053	20.6478	27.3954	9.85155	69.5007	30.4993	-0.21165	-0.353982
Dipsocoromorpha	JQ739177.1:c15200-14599	Hypselosoma matsumurae	PG(8）	SSP(T)SSTRSS	602	41	1	34.1463	561	34.3854	14.1196	38.7043	12.7907	73.0897	26.9103	0.0590909	-0.0493827	35.2941	15.1515	40.6417	8.91266	75.9358	24.0642	0.0704225	-0.259259
Enicocephalomorpha	KP406516.1:10780-11271	Henschiella sp.		SSPC(6)SSTRSSPT(7)SS	492	35	1	91.4286	457	47.3577	11.1789	34.7561	6.70732	82.1138	17.8862	-0.153465	-0.25	47.1616	11.3537	34.2795	7.20524	81.441	18.559	-0.158177	-0.223529
Enicocephalomorpha	KP406517.1:10763-11538	Oncylocotis sp.		SSPC(6)SSTRSSPT(6)SSPG(9)SSPG(7)SSPA(7)SSPA(7)SS	776	376	1	77.6596	400	42.9124	12.2423	32.732	12.1134	75.6443	24.3557	-0.134583	-0.00529101	41.25	13.5	32.5	12.75	73.75	26.25	-0.118644	-0.0285714
Enicocephalomorpha	NC_016017.1:10779-11543	Stenopirates sp.		SSPC(6)SSPG(14)SSTR[TA]	765	504	2	74.4048	261	49.281	10.9804	25.6209	14.1176	74.902	25.098	-0.315881	0.125	45.977	7.27969	29.8851	16.8582	75.8621	24.1379	-0.212121	0.396825
Enicocephalomorpha	KP406518.1:10776-11518	Stenopirates sp.PJ-2015		SSPA(6)SSTRSSPT(6)SS	743	278	1	73.3813	465	47.3755	6.86406	30.821	14.9394	78.1965	21.8035	-0.211704	0.37037	50.7527	7.95699	30.3226	10.9677	81.0753	18.9247	-0.251989	0.159091
Gerromorpha	NC_012841.1:14600-15380	Aquarius paludum		SSPA(6)SSPA(6)SSPG(6)SSPG(7)SSPG(6)SS	781	0	0	0	781	30.2177	7.42638	35.9795	26.3764	66.1972	33.8028	0.0870406	0.560606	30.2177	7.42638	35.9795	26.3764	66.1972	33.8028	0.0870406	0.560606
Gerromorpha	NC_012842.1:14723-15416	Hydrometra greeni		PA(6)SSPA(10)SS	694	0	0	0	694	35.4467	7.92507	42.6513	13.9769	78.098	21.902	0.0922509	0.276316	35.4467	7.92507	42.6513	13.9769	78.098	21.902	0.0922509	0.276316
Gerromorpha	JQ910988.1:c15258-14550	Perittopus sp.		SS[TC]SSPA(7)SS	709	0	0	0	709	34.9788	22.8491	36.3893	5.78279	71.3681	28.6319	0.0197628	-0.596059	34.9788	22.8491	36.3893	5.78279	71.3681	28.6319	0.0197628	-0.596059
Leptopodomorpha	NC_012463.1:14628-15324	Saldula arsenjevi		SSPA(6)SSPC(6)SS	697	0	0	0	697	37.0158	14.6341	40.4591	7.89096	77.4749	22.5251	0.0444444	-0.299363	37.0158	14.6341	40.4591	7.89096	77.4749	22.5251	0.0444444	-0.299363
Nepomorpha	NC_012819.1:14617-15262	Enithares tibialis		SSPT(7)SSPT(7)SSTRSSPG(7)SS	646	191	1	69.6335	455	36.3777	5.41796	34.0557	24.1486	70.4334	29.5666	-0.032967	0.633508	37.6652	6.1674	33.0396	23.1278	70.7048	29.2952	-0.0654206	0.578947
Nepomorpha	NC_012822.1:14523-15130	Helotrephes sp.		SSPT(9)SSPG(6)SS	608	0	0	0	608	30.9211	6.74342	44.0789	18.2566	75	25	0.175439	0.460526	30.9211	6.74342	44.0789	18.2566	75	25	0.175439	0.460526
Nepomorpha	NC_012845.1:14601-15209	Ilyocoris cimicoides		SSPT(7)SSPA(7)SSPG(6)SS	609	0	0	0	609	28.8998	7.71757	37.11	26.2726	66.0099	33.9901	0.124378	0.545894	28.8998	7.71757	37.11	26.2726	66.0099	33.9901	0.124378	0.545894
Nepomorpha	NC_012817.1:14571-15321	Laccotrephes robustus		SSPT(9)SSPG(7)SS	751	0	0	0	751	31.9574	6.39148	33.8216	27.8296	65.779	34.221	0.0283401	0.626459	31.9574	6.39148	33.8216	27.8296	65.779	34.221	0.0283401	0.626459
Nepomorpha	JQ910985.1:c15326-14552	Lethocerus deyrollei		SSPA(6)SSPC(6)SSPT(7)SSPA(7)SS	775	0	0	0	775	32.9032	29.4194	30.9677	6.70968	63.871	36.129	-0.030303	-0.628571	32.9032	29.4194	30.9677	6.70968	63.871	36.129	-0.030303	-0.628571
Nepomorpha	NC_012838.1:14630-16079	Nerthra indica		SSPT(10)SSPT(6)SSPT(10)SSPG(6)SSPG(6)TRSSPG(8)SSPT(6)SSPT(6)SS	1450	114	1	30.7018	1336	34.5517	5.65517	30.8276	28.9655	65.3793	34.6207	-0.056962	0.673307	36.003	4.79042	32.3353	26.8713	68.3383	31.6617	-0.0536692	0.6974
Pentatomomorpha	JQ743670.1:c16678-14592	Acanthosoma labiduroides		SSPC(7)SSPC(7)SSP(A)SSTRSSPA(6)SS	2087	1336	1	86.6018	1751	36.5597	11.9789	43.3637	8.09775	79.9233	20.0767	0.0851319	-0.193317	33.8216	20.6391	34.221	11.3182	68.0426	31.9574	0.00587084	-0.291667
Pentatomomorpha	HQ441233.1:14293-15324	Aradacanthia heissi		SSTRSSPA(6)SSPG(10)	1032	325	1	95.0769	707	41.9574	7.84884	39.5349	10.6589	81.4922	18.5078	-0.0297265	0.151832	35.3607	10.0424	39.8868	14.71	75.2475	24.7525	0.0601504	0.188571
Pentatomomorpha	NC_022670.1:14386-15088	Brachyrhynchus hsiaoi		SSPC(10)SSPC(6)SSPT(6)SS	703	0	0	0	703	37.6956	13.0868	32.1479	17.0697	69.8435	30.1565	-0.0794297	0.132075	37.6956	13.0868	32.1479	17.0697	69.8435	30.1565	-0.0794297	0.132075
Pentatomomorpha	NC_020772.1:14592-15739	Chauliops fallax		SSPT(6)SSTRSSPC(6)SSPT(8)SSPG(7)SSPA(8)SSPG(7)	1148	461	1	75.6522	687	46.3415	7.83972	26.0453	19.7735	72.3868	27.6132	-0.280385	0.432177	41.1936	9.31587	29.1121	20.3785	70.3057	29.6943	-0.171843	0.372549
Pentatomomorpha	NC_012449.1:14595-16179	Coptosoma bifaria		TRTRSSPG(6)SSPC(12)SS[GA][(TA)6]SSTRSS	1585	1121	3	76.3604	464	37.8549	10.347	35.9621	15.836	73.817	26.183	-0.025641	0.209639	34.2672	14.0086	33.4052	18.319	67.6724	32.3276	-0.0127389	0.133333
Pentatomomorpha	JQ910981.1:c15350-14639	Dalcantha dilatata		SSPC(7)SSTR	712	184	2	87.5	528	36.236	17.8371	35.8146	10.1124	72.0506	27.9494	-0.00584795	-0.276382	33.3333	21.9697	33.3333	11.3636	66.6667	33.3333	0	-0.318182
Pentatomomorpha	NC_020373.1:14670-16549	Dolycoris baccarum		TRSSTRSSPG(7)SS	1880	1304	2	76.5337	576	39.1489	10.7447	35.0532	15.0532	74.2021	25.7979	-0.0551971	0.16701	34.5486	10.9375	34.375	20.1389	68.9236	31.0764	-0.00251889	0.296089
Pentatomomorpha	NC_012421.1:14633-16249	Dysdercus cingulatus		SSPT(6)SSPG(6)SSPT(6)SSPA(6)SSPA(8)SSTRSSPT(6)SSPA(9)SSTRSSPA(6)SSPG(6)SS	1617	896	2	83.0357	721	46.5677	6.12245	32.6531	14.6568	79.2208	20.7792	-0.175644	0.410714	35.9223	9.84743	38.5576	15.6727	74.4799	25.5201	0.0353818	0.228261
Pentatomomorpha	NC_022449.1:14710-16229	Eusthenes cupreus		SSPT(6)SSPT(6)SS	1520	0	0	0	1520	41.1184	10.5263	33.5526	14.8026	74.6711	25.3289	-0.101322	0.168831	41.1184	10.5263	33.5526	14.8026	74.6711	25.3289	-0.101322	0.168831
Pentatomomorpha	NC_012456.1:14531-16521	Hydaropsis longirostris		SSPT(9)SSPT(6)SSPT(10)SSPA(7)SSPA(6)SSPA(6)SSPA(7)SSPT(6)SSPT(8)SSPT(8)SSPT(7)SS[GA]SS	1991	0	0	0	1991	41.0849	6.57961	32.6971	19.6384	73.782	26.218	-0.113683	0.498084	41.0849	6.57961	32.6971	19.6384	73.782	26.218	-0.113683	0.498084
Pentatomomorpha	KJ584365.1:14469-14688	Kleidocerys resedae resedae		SSPG(7)SS	220	0	0	0	220	38.1818	9.09091	35	17.7273	73.1818	26.8182	-0.0434783	0.322034	38.1818	9.09091	35	17.7273	73.1818	26.8182	-0.0434783	0.322034
Pentatomomorpha	JQ743674.1:c16143-14765	Lamprocoris roylii		SSPC(7)SSPA(7)SSTR	1379	624	1	83.0128	755	34.5178	15.8086	39.3764	10.2973	73.8941	26.1059	0.0657507	-0.211111	31.9205	19.6026	34.4371	14.0397	66.3576	33.6424	0.0379242	-0.165354
Pentatomomorpha	NC_015342.1:14664-15647	Megacopta cribraria		TRSSPG(6)SSPG(6)SS	984	202	1	81.1881	782	39.5325	10.2642	33.5366	16.6667	73.0691	26.9309	-0.0820584	0.237736	38.7468	10.1023	32.2251	18.9258	70.9719	29.0281	-0.0918919	0.303965
Pentatomomorpha	NC_012459.1:14593-15241	Neuroctenus parus		SSPA(6)SSPC(12)SSPC(7)SS[GA]	649	0	0	0	649	34.2065	15.7165	34.9769	15.1002	69.1834	30.8166	0.0111359	-0.02	34.2065	15.7165	34.9769	15.1002	69.1834	30.8166	0.0111359	-0.02
Pentatomomorpha	NC_011755.1:14700-16889	Nezara viridula		TRTRPA(6)SSPG(6)	2190	1580	2	82.9747	610	43.379	7.62557	36.0731	12.9224	79.4521	20.5479	-0.091954	0.257778	33.9344	10.3279	36.3934	19.3443	70.3279	29.6721	0.034965	0.303867
Pentatomomorpha	NC_012432.1:14712-14935	Physopelta gutta		SSTR	224	187	1	73.262	37	41.5179	8.48214	33.9286	16.0714	75.4464	24.5536	-0.100592	0.309091	51.3514	2.7027	35.1351	10.8108	86.4865	13.5135	-0.1875	0.6
Pentatomomorpha	NC_012462.1:14792-17191	Riptortus pedestris		SSPA(6)SSPT(6)SSPA(6)SS[GA]SSPT(7)SSPA(7)SSTRSSPT(6)SSPT(7)TRSSTRSSPT(7)2SSTRPA(8)SSPT(10)SS[GA]SSPA(9)SS	2400	538	4	81.0409	1862	43.7917	7.41667	32.625	16.1667	76.4167	23.5833	-0.146129	0.371025	39.5062	7.46108	35.5878	17.445	75.0939	24.9061	-0.0521801	0.400862
Pentatomomorpha	JQ743676.1:c16358-14610	Sastragala edessoides		SSPC(7)SSPC(6)SSTRSSPT(8)SSPA(8)SS	1749	1001	1	91.009	748	39.5655	12.7501	41.3951	6.28931	80.9605	19.0395	0.0225989	-0.339339	33.9572	20.1872	33.5561	12.2995	67.5134	32.4866	-0.00594059	-0.242798
Pentatomomorpha	NC_020144.1:14286-16587	Urochela quadrinotata		SSPT(6)SSTRSSPT(7)SSPT(8)SSPA(6)SS[GA]PG(7)SSPA(6)SS	2302	1652	1	84.8063	650	38.4448	6.34231	41.1816	14.0313	79.6264	20.3736	0.0343699	0.377399	33.5385	12.7692	32.9231	20.7692	66.4615	33.5385	-0.00925926	0.238532
Pentatomomorpha	JQ743679.1:c15582-14431	Urostylis sp.		SSPC(6)SSPT(7)SSPC(6)SSPA(7)SSPA(6)SSPG(6)SSTRSS	1152	476	1	84.2437	676	40.5382	14.0625	34.6354	10.7639	75.1736	24.8264	-0.0785219	-0.132867	37.574	18.3432	31.213	12.8698	68.787	31.213	-0.0924731	-0.175355
Pentatomomorpha	NC_012464.1:14567-15747	Yemmalysus parallelus		TRSSPA(8)SSPG(6)SSTRSSPG(6)SS[GA]SS	1181	519	2	91.6988	662	35.8171	7.19729	43.0991	13.8865	78.9162	21.0838	0.0922747	0.317269	31.4199	10.2719	37.4622	20.8459	68.8822	31.1178	0.0877193	0.339806
Coleorrhyncha	NC_020309.1:14498-15793	Hackeriella veitchi		SSPT(6)SSPT(7)SSPA(6)SSPT(7)SSPA(9)SS	1296	0	0	0	1296	36.034	12.6543	35.6481	15.6636	71.6821	28.3179	-0.00538213	0.106267	36.034	12.6543	35.6481	15.6636	71.6821	28.3179	-0.00538213	0.106267
Coleorrhyncha	NC_025329.1:14536-15949	Hemiodoecus leai	[GA]	SSPT(8)SSPA(6)SSPT(10)SSPT(8)SSPG(13)SSPA(8)SSPG(7)SSPT(6)SSPC(6)SSPA(10)SSTRSSTRSSPG(11)SS	1414	300	2	71	1114	36.4215	10.2546	34.017	19.3069	70.4385	29.5615	-0.0341365	0.30622	37.7917	10.5027	32.4955	19.2101	70.2873	29.7127	-0.0753512	0.293051
Coleorrhyncha	JQ739182.1:c15303-14440	Peloridium hammoniorum		SSTRSSPA(7)SSPT(8)SS	864	126	1	83.3333	738	41.6667	11.8056	33.912	12.6157	75.5787	24.4213	-0.102603	0.0331754	40.2439	11.2466	34.0108	14.4986	74.2547	25.7453	-0.0839416	0.126316
Cicadomorpha	NC_015799.1:14605-15277	Abidama producta	PT(7),PT(5)	SSTRSSPT(6)SSPT(6)SSPA(6)SSPT(9)SSPG(6)SSPT(8)SS	673	43	1	95.3488	630	43.5364	6.83507	38.3358	11.2927	81.8722	18.1278	-0.0635209	0.245902	41.2698	7.30159	39.6825	11.746	80.9524	19.0476	-0.0196078	0.233333
Cicadomorpha	NC_025495.1:14604-15613	Aeneolamia contigua	[TA]n	SSPT(8)SSPT(6)SSPA(6)SSPT(6)SSPT(9)SSPA(7)SSTRSSPT(8)SS	1010	515	1	83.4951	495	41.5842	6.93069	40.198	11.2871	81.7822	18.2178	-0.0169492	0.23913	44.0404	6.06061	35.9596	13.9394	80	20	-0.10101	0.393939
Cicadomorpha	KY039116.1:14549-16026	Alobaldia tobae	[TA]n	SSTRSSTRSSTRSSTRSSPT(7)SSPT(7)SSPT(7)SS	×	×	4	×	×	×	×	×	×	×	×	×	×	×	×	×	×	×	×	×	×
Cicadomorpha	KY039122.1:14539-16226	Aphrophora alni	[TA]n	SSPA(6)SSTRSSPA(7)SSPT(10)SSPA(21)SSPT(6)SSPT(9)SSPT(6)	×	×	1	×	×	×	×	×	×	×	×	×	×	×	×	×	×	×	×	×	×
Cicadomorpha	NC_025496.1:14594-15222	Callitettix biformis	[TA]n	SSPA(6)SSPT(8)SSPC(9)SSTR	629	0	0	×	629	44.0382	8.42607	35.2941	12.2417	79.3323	20.6677	-0.11022	0.184615	44.0382	8.42607	35.2941	12.2417	79.3323	20.6677	-0.11022	0.184615
Cicadomorpha	NC_025497.1:14598-15637	Callitettix braconoides		PT(6)SSPT(6)SSPT(6)SSPT(8)PA(6)SSPT(8)SSPC(8)SSPA(6)SSPA(6)SSPT(7)SS	1040	569	1	84.1549	471	44.9038	9.13462	37.5962	8.36538	82.5	17.5	-0.0885781	-0.043956	45.0106	9.12951	35.4565	10.4034	80.4671	19.5329	-0.118734	0.0652174
Cicadomorpha	KY039124.1:14539-15235	Callitettix sp.		SSPT(6)SSPT(7)SSPT(6)SSPT(7)SSPA(7)SSPT(7)SSPT(9)SS	697	0	0	0	697	46.3415	5.02152	35.7245	12.9125	82.066	17.934	-0.129371	0.44	46.3415	5.02152	35.7245	12.9125	82.066	17.934	-0.129371	0.44
Cicadomorpha	NC_020031.1:14601-15374	Callitettix versicolor		SSPT(7)SSPT(8)SSPA(7)SSPA(7)SSPT(8)SSPT(11)SS	774	0	0	0	774	44.0568	5.94315	37.4677	12.5323	81.5245	18.4755	-0.0808241	0.356643	44.0568	5.94315	37.4677	12.5323	81.5245	18.4755	-0.0808241	0.356643
Cicadomorpha	NC_024838.1:14178-15154	Empoasca vitis	[TA]n	SSTRSSPT(8)SS	977	395	1	90.6329	582	43.9099	5.11771	45.0358	5.93654	88.9458	11.0542	0.0126582	0.0740741	44.5017	5.15464	43.299	7.04467	87.8007	12.1993	-0.0136986	0.15493
Cicadomorpha	KY039128.1:14977-16089	Exitianus indicus	[TA]n	SSPT(10)SSTRSSPT(6)SS	1113	259	1	94.5946	854	42.7673	8.71518	39.8922	8.62534	82.6595	17.3405	-0.0347826	-0.00518135	42.8571	10.6557	36.1827	10.3044	79.0398	20.9602	-0.0844444	-0.0167598
Cicadomorpha	NC_006899.1:12922-14011	Homalodisca vitripennis	[TA]n	SSTRSSPT(7)SS	1099	457	1	88.6214	642	44.2202	6.05505	43.4862	6.23853	87.7064	12.2936	-0.0083682	0.0149254	45.3397	6.63507	41.7062	6.31912	87.0458	12.9542	-0.0417423	-0.0243902
Cicadomorpha	KY039129.1:14323-14803	Illinigina sp.		SS	×	×	0	×	×	×	×	×	×	×	×	×	×	×	×	×	×	×	×	×	×
Fulgoromorpha	NC_013706.1:14474-16513	Laodelphax striatellus	PT(6), [TA]n	SSPA(8)SSPT(6)SSPA(6)SSPT(8)SSTRSSPA(6)SSTRSSPA(8)SSTRSSPA(21)SSPA(6)SSPA(8)SSPA(9)SS	2040	1032	3	79.6709	1008	42.451	10.8333	40.6373	6.07843	83.0882	16.9118	-0.0218289	-0.281159	45.0397	8.33333	41.5675	5.05952	86.6071	13.3929	-0.0400916	-0.244444
Cicadomorpha	NC_023219.1:14258-16007	Leptobelus gazella	[TA]n	SSTRSSPT(7)SSPA(12)SSTRSSPC(7)SS	1750	1325	2	90.4906	425	46.3429	7.31429	42.0571	4.28571	88.4	11.6	-0.0484809	-0.261084	42.9245	9.19811	38.9151	8.96226	81.8396	18.1604	-0.0489914	-0.012987
Cicadomorpha	JQ910984.1:c15201-14282	Leptobelus sp.	[TA]n	SSPG(14)SSTRSSPT(8)SSPA(7)SSPT(6)SSTRSS	920	269	2	89.9628	651	42.0652	5.76087	42.9348	9.23913	85	15	0.0102302	0.231884	42.2188	7.24191	40.678	9.86133	82.8968	17.1032	-0.0185874	0.153153
Cicadomorpha	KY039112.1:14460-15133	Meimuna opalifera		SSPA(6)SSPT(6)SSTRSSPT(7)SS	×	×	1	×	×	×	×	×	×	×	×	×	×	×	×	×	×	×	×	×	×
Cicadomorpha	KY039131.1:14340-15594	Norvellina sp.	[TA]n	SSPA(6)SSPA(6)SSPT(8)SSTRTRPA(6)SSTRSSTRSSPA(6)SSPA(7)SSPT(6)SSPT(6)SS	×	×	4	×	×	×	×	×	×	×	×	×	×	×	×	×	×	×	×	×	×
Cicadomorpha	KY039119.1:14185-15253	Olidiana sp.		SSPA(6)SSTRTRSSPA(6)SS	×	×	2	×	×	×	×	×	×	×	×	×	×	×	×	×	×	×	×	×	×
Cicadomorpha	KY039146.1:14389-15513	Orosius orientalis		SSPA(6)SSTRTRSSPA(6)SS	×	×	1	×	×	×	×	×	×	×	×	×	×	×	×	×	×	×	×	×	×
Cicadomorpha	NC_021100.1:14532-14841	Paphnutius ruficeps		SS	310	0	0	0	310	31.2903	14.8387	43.2258	10.6452	74.5161	25.4839	0.160173	-0.164557	31.2903	14.8387	43.2258	10.6452	74.5161	25.4839	0.160173	-0.164557
Cicadomorpha	NC_005944.1:14490-16324	Philaenus spumarius		SSPA(9)SSPA(6)SSTRSSPA(10)SSTRSSPT(7)SS	1835	1608	2	77.6741	227	37.7657	10.8447	41.1444	10.2452	78.9101	21.0899	0.0428177	-0.0284238	39.6476	7.48899	48.0176	4.84581	87.6652	12.3348	0.0954774	-0.214286
Cicadomorpha	KY039135.1:14440-15136	Phlogotettix sp.	[TA]n	SSTRSSTRSSTRSS	1089	687	3	91.4119	402	43.1851	6.31277	41.6069	8.89527	84.792	15.208	-0.0186125	0.169811	42.0398	8.20896	36.3184	13.4328	78.3582	21.6418	-0.0730159	0.241379
Cicadomorpha	KY039114.1:14459-15033	Platypleura kaempferi		SSPT(6)SSPA(6)SSPA(6)SSPT(6)SS	×	×	1	×	×	×	×	×	×	×	×	×	×	×	×	×	×	×	×	×	×
Cicadomorpha	KY039136.1:14598-15426	Pomponia linearis	[TA]n	SSP10(10)SSTRSSPT(14)SSPA(8)SSTRSSTRSS	×	×	2	×	×	×	×	×	×	×	×	×	×	×	×	×	×	×	×	×	×
Cicadomorpha	KY039118.1:14273-15419	Tricentrus sp	[TA]n	SSPT(21)SSTRSSPT(6)SSPA(11)SSTRSSPT(9)SSPC(6)SS	1147	231	2	88.7446	916	48.3871	6.97472	38.3609	6.27724	86.748	13.252	-0.115578	-0.0526316	47.8166	6.9869	38.4279	6.76856	86.2445	13.7555	-0.108861	-0.015873
Cicadomorpha	KY039138.1:14279-15223	Typhlocyba sp.	[TA]n	SSPA(6)SSPA(7)SSTRSSPT(8)SSPA(13)SSPA(9)SSPT(6)SS	945	70	1	98.5714	875	45.9259	6.87831	40	7.19577	85.9259	14.0741	-0.0689655	0.0225564	44.8	7.31429	40.1143	7.77143	84.9143	15.0857	-0.0551817	0.030303
Cicadomorpha	KY039113.1:14838-15623	Yanocephalus yanonis	PA(6), [TA]n	SSPA(7)SSTRSSPT(6)SS	786	180	1	97.7778	606	42.7481	4.96183	43.7659	8.52417	86.514	13.486	0.0117647	0.264151	43.7294	6.10561	39.4389	10.7261	83.1683	16.8317	-0.0515873	0.27451
Fulgoromorpha	NC_012617.1:14270-15971	Geisha distinctissima	PT(6), [TA]n	SSPT(7)SSPT(7)SSTRSSPT(7)SSPT(7)SSPT(6)SSTRSSTRSS	1702	878	3	74.2597	824	46.7098	7.63807	32.785	12.8672	79.4947	20.5053	-0.175166	0.255014	48.665	6.18932	36.4078	8.73786	85.0728	14.9272	-0.14408	0.170732
Fulgoromorpha	JX880068.1:14390-16431	Laodelphax striatella	PA(5), PT(7), [TA]n	SSPA(8)SSPT(6)SSPA(6)SSPT(8)SSTRSSPA(6)SSTRSSPA(8)SSTRPA(23)SSPT(6)SSTRSSTRSSPA(8)SSPA(9)SS	2040	1208	5	81.9536	832	42.7522	10.8717	40.4505	5.92556	83.2027	16.7973	-0.0276633	-0.294461	43.4053	9.23261	41.6067	5.7554	85.012	14.988	-0.0211566	-0.232
Fulgoromorpha	FJ360695.1:14474-16513	Laodelphax striatellus	PT(6), [TA]n	SSPA(8)SSPT(6)SSPA(6)SSPT(8)SSTRSSPT(6)SSPT(6)SSPT(6)SSTRSSPA(8)SSTRSSPA(23)SSPA(6)SSPA(7)SSPA(8)SSPA(9)SS	2670	1033	3	79.6709	1637	42.451	10.8333	40.6373	6.07843	83.0882	16.9118	-0.0218289	-0.281159	42.3946	12.5229	38.1185	6.96396	80.5131	19.4869	-0.0531108	-0.285266
Fulgoromorpha	NC_019576.1:14430-16021	Laternaria candelaria	PT(8), [TA]n	SSPT(10)SSPT(6)SSPT(9)SSSSPT(9)SSPT()6)SSPT(9)SSPT(6)SSPT(6)SSPT(9)SSTRSSPA(6)SSPA(9)SSTRSSPA(7)SSPA(24)SSPT(6)SSPA(7)SSPA(6)SSPT(6)SS	1592	212	3	87.2642	1380	50.7538	7.91457	32.9774	8.35427	83.7312	16.2688	-0.212303	0.027027	49.4585	8.15884	33.7184	8.66426	83.1769	16.8231	-0.189236	0.0300429
Fulgoromorpha	EU909203.1:14305-15946	Lycorma delicatula		SSPA(6)SSPT(6)SSTRSSPT(7)SS	1642	418	2	83.0144	1224	50.3045	7.00365	33.4348	9.257	83.7393	16.2607	-0.201455	0.138577	46.732	6.69935	37.2549	9.31373	83.9869	16.0131	-0.11284	0.163265
Fulgoromorpha	NC_021748.1:15191-17619	Nilaparvata lugens	PT(7), [TA]n	SSPA(10)SSPT(8)SSPA(8)SSPT(7)SSTRSSPA(8)SSTRSSTRSSTRSSPA(24)SSTRSSPT(8)SS	2429	1729	6	77.8485	700	39.3578	12.1037	39.9341	8.60436	79.2919	20.7081	0.00726895	-0.168986	40.8986	7.48848	43.6636	7.94931	84.5622	15.4378	0.0326975	0.0298507
Fulgoromorpha	NC_019597.1:14375-15698	Ricania marginalis	PT(9), PT(10), [TA]n	SSTRSSPA(9)SSPT(7)SSPA(7)SSPT(7)SSPT(8)PT(10)PT(7)SSTRTRPG(8)SSPT(9)SSTR	1324	778	5	79.9486	546	48.6405	5.58912	33.6858	12.0846	82.3263	17.6737	-0.181651	0.367521	50.1923	5	34.8077	10	85	15	-0.180995	0.333333
Fulgoromorpha	NC_014286.1:14294-15287	Sivaloka damnosus	PT(6), PT(7), PT(8), PT(15),	SSPA(10)SSTRSSPT(12)SSPA(7)SSTRSSTR	994	666	4	78.8288	328	49.0946	6.13682	32.5956	12.173	81.6901	18.3099	-0.20197	0.32967	47.4164	5.77508	40.1216	6.68693	87.538	12.462	-0.0833333	0.0731707
Fulgoromorpha	NC_021417.1:14390-16612	Sogatella furcifera	PT(6), PT(8), PT(9), PT(15),	SSTRSSPT(7)SSTRSSPA(6)SSTRSSTRSSPA(24)SSPA(6)SSPT(6)SSPT(8)SS	2223	1017	4	78.7611	1206	41.4305	9.67161	41.0706	7.82726	82.5011	17.4989	-0.00436205	-0.105398	40.894	6.45695	44.7848	7.86424	85.6788	14.3212	0.0454106	0.0982659
Sternorrhyncha	KJ437166.1:13012-13933	Aleurocanthus spiniferus		TRTRSSTRSS	922	566	3	68.0212	356	31.4534	19.6312	34.5987	14.3167	66.0521	33.9479	0.047619	-0.15655	36.236	18.2584	26.6854	18.8202	62.9213	37.0787	-0.151786	0.0151515
Sternorrhyncha	KX447141.1:13425-13981	Aphis craccivora		SSPA(7)SSPA(8)SSPT(6)PA(10)SSPA(13)SSTRPA(9)SSPT(7)	557	133	1	90.9774	424	39.3178	6.64273	43.447	10.5925	82.7648	17.2352	0.0498915	0.229167	37.9717	7.31132	42.217	12.5	80.1887	19.8113	0.0529412	0.261905
Sternorrhyncha	KC840675.1:11006-11636	Aphis glycines		SSPA(7)SSPA(7)SSPA(7)PA(9)SSPA(13)SSTRSSPA(10)SSPA(9)SSPT(7)SS	631	131	1	90.8397	500	39.3027	6.02219	44.2155	10.4596	83.5182	16.4818	0.0588235	0.269231	38.4	6.2	43.2	12.2	81.6	18.4	0.0588235	0.326087
Sternorrhyncha	NC_024581.1:13916-14542	Aphis gossypii		SSPA(7)SSPA(9)SST(6)PA(10)SSPA(12)SSPA(10)SSTRSSPA(10)2SSPA(7)SS	627	130	1	90.7692	497	39.7129	5.90112	44.9761	9.40989	84.689	15.311	0.0621469	0.229167	38.9113	6.04839	44.1532	10.8871	83.0645	16.9355	0.0631068	0.285714
Sternorrhyncha	NC_022682.1:13802-14938	Cavariella salicicola		SSPA(6,7)SSPA(13)SSPA(10)SSPT(7)SSPA(6)SSTRSS	1137	573	1	87.9581	564	42.3043	4.92524	43.1838	9.58663	85.4881	14.5119	0.0102881	0.321212	39.6092	6.92718	43.5169	9.94671	83.1261	16.8739	0.0470085	0.178947
Sternorrhyncha	NC_024926.1:13207-13863	Cervaphis quercus		SSPA(9)SSPAT(6)SSPA(6)SSTRSSTRSS	657	72	2	93.0556	585	50.6849	4.56621	40.0304	4.71842	90.7154	9.28463	-0.11745	0.0163934	51.1986	4.62329	39.2123	4.96575	90.411	9.58904	-0.132576	0.0357143
Sternorrhyncha	NC_022727.1:15121-15784	Diuraphis noxia		SSPA(7)SSPT(6)PA(9)SSPG(6)SSPA(10)SSTRSSPT(6)SSTRSSPT(7)SSTRSS	664	259	3	94.2085	405	43.9759	4.96988	42.6205	8.43373	86.5964	13.4036	-0.0156522	0.258427	43.4568	5.92593	38.2716	12.3457	81.7284	18.2716	-0.0634441	0.351351
Sternorrhyncha	NC_024577.1:14164-14863	Paratrioza sinica		SSPT(12)SSPA(6)SSPG(7)SSPT(6)SSPT(7)SSPA(7)SSPA(9)SSPT(9)SSPA(9)SSPT(7)SSTRSSPA(10)SS	700	47	1	93.617	653	41.8571	7.14286	40.5714	10.4286	82.4286	17.5714	-0.0155979	0.186992	41.1945	7.65697	40.4288	10.7198	81.6233	18.3767	-0.00938086	0.166667
Sternorrhyncha	NC_024683.1:14751-15180	Sitobion avenae		SSPA(6)SSPT(6)SSPA(7)SSPA(6)SSPA(7)SSTRSS	430	41	1	100	389	52.5581	1.16279	40.4651	5.81395	93.0233	6.97674	-0.13	0.666667	52.4422	1.28535	39.8458	6.42674	92.2879	7.71208	-0.13649	0.666667
Note:†The meaning of abbreviations are: S:CR sequences; PA, PG, PC, PT: mononucleotide streches of A/G/C/T and the number in the bracket are length of streches; [GA]:G+A-rich region. × represents the uncomplete control region and were excluded for statistic analyses. AG and TC-Skew were represented by pinky and khaki color, respectively. And that no base skew was represented by grey color.
